# Supplementary material for: Prophylactic treatment of dacomitinib‐induced skin toxicities in epidermal growth factor receptor‐mutated non–small‐cell lung cancer: A multicenter, Phase II trial
Source: Cancer Med. 2023 Jun 3;12(14):15117–27. doi: 10.1002/cam4.6184 (PMC10417098; doi:10.1002/cam4.6184)
Supplement: Supplementary file 2 — Table S1. [file CAM4-12-15117-s001.xlsx]

## Sheet: S_Table1
	S_Table 1. Association between skin toxicity and patient characteristics
			Skin toxicity
	Variables		Grade ≥2 (n=18)				Grade <2 (n=23)				Odds ratio		95% CI		P-value
	Sex - n, (%)
		Male	7		(38.9)		13		(56.5)		2.04		(0.58, 7.17)		0.265
		Female	11				10				ref		-
	Age, y
		≥70	11		(61.1)		9		(39.1)		0.41		(0.12, 1.45)		0.166
		<70	7				14				ref		-
	Height, cm
		≥158.3	11		(61.1)		10		(43.5)		0.49		(0.14, 1.72)		0.265
		<158.3	7				13				ref		-
	Weight, kg
		≥57.6	7		(38.9)		14		(60.9)		2.44		(0.69, 8.66)		0.166
		<57.6	11				9				ref		-
	EGFR mutation
		Exon 19 del	8		(44.4)		11		(47.8)		1.15		(0.33, 4.00)		0.829
		L858R	8				11				1.15		(0.33, 4.00)		0.829
	Drug allergy
		Presence	2		(11.1)		4		(17.4)		1.69		(0.27, 10.00)		0.575
		Absent	16				19				ref		-
	Smoking history
		Current or Former	9		(50.0)		9		(39.1)		0.64		(0.18, 2.22)		0.487
		Never	9				14				ref		-
	Previous treatments
		Chemothrepy	9		(50.0)		12		(52.2)		1.09		(0.32, 3.70)		0.89
		Without chemotherapy	9				11				ref		-
		EGFR-TKIs	11		(61.1)		15		(65.2)		1.19		(0.33, 4.35)		0.787
		Without EGFR-TKIs	7				8				ref		-
		Radiation	3		(16.7)		8		(34.8)		2.63		(0.59, 12.5)		0.202
		Without radiation	15				15				ref		-
	PS
		0-1	16		(88.9)		20		(87.0)		0.83		(0.12, 5.61)		0.851
		2	2				3				ref		-
	Abbreviations: CI, confidence interval; EGFR, epidermal growth factor receptor
	; TKIs, tyrosine kinase inhibitors; PS, performance status
	Analysis method: simple logistic regression analysis

## Sheet: S_Table2
	S_Table 2. Discontinuation of dacomitinib treatment in the initial 8 weeks (n=41)
	Discontinuation - n, (%)		9		(22.0)
		Disease progression	5		(13.5)
		Interstitial lung disease	1		( 2.4)
		Patients offering	2		( 4.9)
		Others*	2		( 4.9)
	Days until discontinuation
		Median, days (range)	22		(8 - 52)
	Note: Reason analyzed based on multiple choice system.
	*Worsening performance status (1 patient), attending physician judgment (1 patient).

## Sheet: S_Table3
	S_Table 3. Details of dacomitinib treatment interruption in the initial 8 weeks of treatment (n=41)
	Days of dacomitinib treatment interruption, n (%)
		0	20		(48.8)
		1–5 days	7		(17.1)
		6-10 days	6		(14.6)
		>10 days	8		(19.5)
		Median, days (range)	6		(1-28 days)
	Number of dacomitinib treatment interruptions
		0	20		(48.8)
		1	16		(39.0)
		2	5		(12.2)
		3	-

## Sheet: S_Table4
	S_Table 4. Skin toxicities under dacomitinib administration (n=41)
			Grade ≥3				Any Grade				Grade 1				Grade 2				Grade 3				Grade 4
	All events, n (%)		7		(17.1)		40		(97.6)		15		(36.6)		18		(43.9)		7		(17.1)		-
		Acneiform rash	3		(7.3)		31		(75.6)		15		(36.6)		13		(31.7)		3		(7.3)		-
		Paronychia	2		(4.9)		34		(82.9)		23		(56.1)		9		(22.0)		2		(4.9)		-
		Erythema multiforme	2		(4.9)		7		(17.1)		4		(9.8)		1		(2.4)		2		(4.9)		-
		Skin infection	1		(2.4)		5		(12.2)		4		(9.8)		-				1		(2.4)		-
		Dry skin	-				32		(78.0)		29		(70.7)		3		(7.3)		-				-
		Pruritus	-				20		(48.8)		14		(34.1)		6		(14.6)		-				-
		Rash macro-popular	-				16		(39.0)		13		(31.7)		3		(7.3)		-				-
		Palmar-plantar erythrodysesthesia syndrome	-				5		(12.2)		4		(9.8)		1		(2.4)		-				-
		Eczema	-				2		(4.9)		2		(4.9)		-				-				-
		Skin hyperpigmentation	-				1		(2.4)		1		(2.4)		-				-				-

## Sheet: S_Table5
	S_Table 5. Adverse events other than skin toxicities under dacomitinib administration (n=41)
	Adverse event		Grade ≥3				Any Grade				Grade 1				Grade 2				Grade 3				Grade 4
	Non-hematological adverse events, n (%)
	All events (non-hematological)		17		(41.5)		41		(100.0)		9		(22.0)		15		(36.6)		15		(36.6)		2		(4.9)
		Anorexia	6		(14.6)		21		(51.2)		7		(17.1)		8		(19.5)		6		(14.6)		-
		Oral mucositis	4		(9.8)		25		(61.0)		13		(31.7)		8		(19.5)		4		(9.8)		-
		Fatigue	4		(9.8)		23		(56.1)		13		(31.7)		6		(14.6)		4		(9.8)		-
		Pneumonitis	2		(4.9)		4		(9.8)		-				2		(4.9)		2		(4.9)		-
		Diarrhea	1		(2.4)		34		(82.9)		22		(53.7)		11		(26.8)		1		(2.4)		-
		Nausea	1		(2.4)		10		(24.4)		8		(19.5)		1		(2.4)		1		(2.4)		-
		Vomiting	1		(2.4)		3		(7.3)		1		(2.4)		1		(2.4)		1		(2.4)		-
		Peripheral sensory neuropathy	1		(2.4)		3		(7.3)		-				2		(4.9)		1		(2.4)		-
		Abdominal pain	1		(2.4)		2		(4.9)		-				1		(2.4)		1		(2.4)		-
		Febrile neutropenia	1		(2.4)		1		(2.4)		-				-				-				1		(2.4)
		Musculoskeletal and connective tissue disorder - Other, specify	1		(2.4)		1		(2.4)		-				-				-				1		(2.4)
		Hypertension	1		(2.4)		1		(2.4)		-				-				1		(2.4)		-
		Weight loss	1		(2.4)		1		(2.4)		-				-				1		(2.4)		-
		Seizure	1		(2.4)		1		(2.4)		-				-				1		(2.4)		-
		Alopecia	-				3		(7.3)		2		(4.9)		1		(2.4)		-				-
		Edema in the limbs	-				3		(7.3)		2		(4.9)		1		(2.4)		-				-
		Malaise	-				2		(4.9)		1		(2.4)		1		(2.4)		-				-
		Arthralgia	-				2		(4.9)		1		(2.4)		1		(2.4)		-				-
		Dysgeusia	-				2		(4.9)		1		(2.4)		1		(2.4)		-				-
		Myalgia	-				2		(4.9)		2		(4.9)		-				-				-
		Cough	-				2		(4.9)		2		(4.9)		-				-				-
		Constipation	-				2		(4.9)		2		(4.9)		-				-				-
		Upper respiratory infection	-				1		(2.4)		-				1		(2.4)		-				-
		Atrial fibrillation	-				1		(2.4)		-				1		(2.4)		-				-
		Tremor	-				1		(2.4)		-				1		(2.4)		-				-
		Lung infection	-				1		(2.4)		-				1		(2.4)		-				-
		Blurred vision	-				1		(2.4)		-				1		(2.4)		-				-
		Pain	-				1		(2.4)		-				1		(2.4)		-				-
		Dry eye	-				1		(2.4)		1		(2.4)		-				-				-
		Dysesthesia	-				1		(2.4)		1		(2.4)		-				-				-
		Cheilitis	-				1		(2.4)		1		(2.4)		-				-				-
		Pain in extremity	-				1		(2.4)		1		(2.4)		-				-				-
		Productive cough	-				1		(2.4)		1		(2.4)		-				-				-
		Renal dysfunction	-				1		(2.4)		1		(2.4)		-				-				-
		Renal calculi	-				1		(2.4)		1		(2.4)		-				-				-
		Headache	-				1		(2.4)		1		(2.4)		-				-				-
		Sinus tachycardia	-				1		(2.4)		1		(2.4)		-				-				-
		Dizziness	-				1		(2.4)		1		(2.4)		-				-				-
	Hematological adverse events
		Hypoalbuminemia*	2		(5.0)		37		(92.5)		27		(67.5)		8		(20.0)		2		(5.0)		-
		Platelet count decreased	2		(4.9)		11		(26.8)		8		(19.5)		1		( 2.4)		-				2		(4.9)
		White blood cell decreased	2		(4.9)		6		(14.6)		1		( 2.4)		3		(7.3)		2		(4.9)		-
		Neutrophil count decreased	2		(4.9)		6		(14.6)		3		(7.3)		1		( 2.4)		1		( 2.4)		1		( 2.4)
		Anemia	1		( 2.4)		26		(63.4)		17		(41.5)		8		(19.5)		1		( 2.4)		-
		Aspartate aminotransferase increased	1		( 2.4)		17		(41.5)		16		(39.0)		-				1		( 2.4)		-
		Alanine aminotransferase increased	1		( 2.4)		17		(41.5)		16		(39.0)		-				1		( 2.4)		-
		Hypokalemia	1		( 2.4)		15		(36.6)		14		(34.1)		-				-				1		( 2.4)
		Hyperuricemia	1		(2.4)		1		(2.4)		-				-				1		(2.4)		-
		Alkaline phosphatase increased	-				22		(53.7)		18		(43.9)		4		(9.8)		-				-
		Creatinine increased	-				18		(43.9)		14		(34.1)		4		(9.8)		-				-
		Hypocalcemia†	-				16		(41.0)		12		(30.8)		4		(10.3)		-				-
		Hyponatremia	-				16		(39.0)		14		(34.1)		2		(4.9)		-				-
		Hyperkalemia	-				8		(19.5)		7		(17.1)		1		( 2.4)		-				-
		Hypernatremia	-				5		(12.2)		5		(12.2)		-				-				-
		Hypercalcemia†	-				3		(7.7)		3		(7.7)		-				-				-
		Total bilirubin increased	-				1		( 2.4)		1		( 2.4)		-				-				-
		Hemoglobin increased	-				1		( 2.4)		1		( 2.4)		-				-				-
	* Number of evaluated population = 40 patients
	†Number of evaluated population = 37 patients
